# Supplementary material for: Predictors of Headaches and Quality of Life in Women with Ophthalmologically Resolved Idiopathic Intracranial Hypertension
Source: J Clin Med. 2024 Jul 7;13(13):3971. doi: 10.3390/jcm13133971 (PMC11242489; doi:10.3390/jcm13133971)
Supplement: Supplementary file 1 [file jcm-13-03971-s001.zip]

Archive with 1 entries (1 files):
- jcm-3000647-supplementary.pdf
